# Supplementary material for: Drug-Coated Balloons in Side Branch Treatment in True Coronary Bifurcation Lesions: A Meta-Analysis and Systematic Review
Source: J Clin Med. 2026 Mar 24;15(7):2489. doi: 10.3390/jcm15072489 (PMC13073584; doi:10.3390/jcm15072489)
Supplement: Supplementary file 1 [file jcm-15-02489-s001.zip]

Archive with 1 entries (1 files):
- jcm-4188856-supplementary.pdf
